# Supplementary material for: Comparison of hypoxia- and hyperoxia-induced alteration of epigene expression pattern in lungs of Pleurodeles waltl and Mus musculus
Source: PLoS One. 2024 Feb 28;19(2):e0299661. doi: 10.1371/journal.pone.0299661 (PMC10901355; doi:10.1371/journal.pone.0299661)
Supplement: S1 Table — (XLSX) [file pone.0299661.s001.xlsx]

## Sheet: Cq values - Newt
Genes	Samples	Oxygen concentration (%)	Cq values - technical replicate 1	Cq values - technical replicate 2	Mean Cq values
Hif1α	Newt 1	20	25.2261	24.9094	25.0677
	Newt 2	20	25.0644	24.8461	24.9553
	Newt 3	20	25.012	24.8493	24.9306
	Newt 1	8	26.8801	26.5769	26.7285
	Newt 2	8	26.2798	26.109	26.1944
	Newt 3	8	27.4166	27.2738	27.3452
	Newt 1	80	25.6399	25.6322	25.6361
	Newt 2	80	23.1677	23.1764	23.1721
	Newt 3	80	24.854	24.7888	24.8214
Dnmt1	Newt 1	20	26.0207	25.4651	25.7429
	Newt 2	20	25.0233	25.2928	25.1581
	Newt 3	20	24.6949	25.1523	24.9236
	Newt 1	8	27.0935	27.173	27.1332
	Newt 2	8	26.5077	26.7457	26.6267
	Newt 3	8	28.2273	28.2999	28.2636
	Newt 1	80	25.604	26.4901	26.047
	Newt 2	80	23.7399	24.1227	23.9313
	Newt 3	80	25.2686	25.6315	25.45
Dnmt3α	Newt 1	20	29.1822	28.7885	28.9853
	Newt 2	20	28.5832	28.7074	28.6453
	Newt 3	20	28.261	28.671	28.466
	Newt 1	8	30.1172	30.089	30.1031
	Newt 2	8	29.5737	29.6299	29.6018
	Newt 3	8	30.3374	30.5079	30.4226
	Newt 1	80	28.619	28.8708	28.7449
	Newt 2	80	26.9459	27.0271	26.9865
	Newt 3	80	28.0967	28.3556	28.2261
Dnmt3β	Newt 1	20	28.7434	28.7833	28.7634
	Newt 2	20	28.7368	28.9196	28.8282
	Newt 3	20	28.6804	29.1326	28.9065
	Newt 1	8	30.6216	30.6218	30.6217
	Newt 2	8	29.6757	30.0817	29.8787
	Newt 3	8	31.3889	30.8644	31.1267
	Newt 1	80	28.9122	29.2245	29.0683
	Newt 2	80	26.7195	26.9417	26.8306
	Newt 3	80	28.5029	28.7857	28.6443
Mbd1	Newt 1	20	24.3029	25.1427	24.7228
	Newt 2	20	24.0814	24.7128	24.3971
	Newt 3	20	24.0638	24.7386	24.4012
	Newt 1	8	26.4384	27.1329	26.7856
	Newt 2	8	25.4793	26.0648	25.772
	Newt 3	8	27.1719	27.5318	27.3518
	Newt 1	80	25.0682	25.7896	25.4289
	Newt 2	80	22.2907	22.9404	22.6156
	Newt 3	80	23.8347	24.6041	24.2194
Mbd2	Newt 1	20	27.5634	27.0005	27.2819
	Newt 2	20	26.2932	26.4636	26.3784
	Newt 3	20	25.9564	26.762	26.3592
	Newt 1	8	28.2779	28.3534	28.3157
	Newt 2	8	27.4683	27.6593	27.5638
	Newt 3	8	28.6449	28.7105	28.6777
	Newt 1	80	26.8462	27.3923	27.1192
	Newt 2	80	25.059	25.3071	25.183
	Newt 3	80	26.1936	26.6227	26.4082
Mbd3	Newt 1	20	28.0667	27.0701	27.5684
	Newt 2	20	26.8579	27.0964	26.9771
	Newt 3	20	26.8889	27.2033	27.0461
	Newt 1	8	28.3966	28.474	28.4353
	Newt 2	8	28.3233	28.2597	28.2915
	Newt 3	8	29.306	29.1481	29.2271
	Newt 1	80	26.7386	27.3216	27.0301
	Newt 2	80	25.1498	25.1592	25.1545
	Newt 3	80	26.7211	27.1551	26.9381
Mecp2	Newt 1	20	26.0602	25.7723	25.9162
	Newt 2	20	25.6263	25.5732	25.5997
	Newt 3	20	25.7343	25.8406	25.7874
	Newt 1	8	27.7583	27.9683	27.8633
	Newt 2	8	27.0947	27.1347	27.1147
	Newt 3	8	28.4208	27.3771	27.8989
	Newt 1	80	26.3727	26.6331	26.5029
	Newt 2	80	23.6219	23.8427	23.7323
	Newt 3	80	25.2705	25.5711	25.4208
Hdac1	Newt 1	20	28.2445	27.3286	27.7866
	Newt 2	20	26.842	27.0504	26.9462
	Newt 3	20	27.0619	27.3172	27.1896
	Newt 1	8	29.6236	29.4838	29.5537
	Newt 2	8	28.8897	28.5345	28.7121
	Newt 3	8	30.1066	29.8301	29.9683
	Newt 1	80	27.4635	28.3312	27.8974
	Newt 2	80	24.8426	24.9064	24.8745
	Newt 3	80	26.9283	27.1728	27.0505
Hdac2	Newt 1	20	27.1228	27.3804	27.2516
	Newt 2	20	26.9758	27.0531	27.0144
	Newt 3	20	26.8467	27.0819	26.9643
	Newt 1	8	28.1896	28.301	28.2453
	Newt 2	8	27.8507	28.0506	27.9507
	Newt 3	8	28.6483	28.6911	28.6697
	Newt 1	80	27.4257	27.6456	27.5356
	Newt 2	80	25.186	25.5029	25.3444
	Newt 3	80	26.7222	27.0728	26.8975
Gapdh	Newt 1	20	21.6787	20.6739	21.1763
	Newt 2	20	20.2663	20.3188	20.2925
	Newt 3	20	20.0029	20.3432	20.1731
	Newt 1	8	23.0356	23.0173	23.0265
	Newt 2	8	22.1668	21.7989	21.9828
	Newt 3	8	23.3594	23.0251	23.1922
	Newt 1	80	20.7997	21.499	21.1494
	Newt 2	80	18.5734	18.4118	18.4926
	Newt 3	80	20.0457	20.0656	20.0556

## Sheet: Other housekeeping genes - newt
Genes	Samples	Oxygen concentration (%)	Cq values
α-actin	Newt 1	20	28.2164
	Newt 2	20	27.7372
	Newt 3	20	27.8247
	Newt 1	8	28.7787
	Newt 2	8	28.4767
	Newt 3	8	30.8505
	Newt 1	80	27.5736
	Newt 2	80	29.0009
	Newt 3	80	28.4015
β-actin	Newt 1	20	19.882
	Newt 2	20	19.5712
	Newt 3	20	19.5179
	Newt 1	8	22.6684
	Newt 2	8	21.486
	Newt 3	8	23.6085
	Newt 1	80	21.0927
	Newt 2	80	18.3199
	Newt 3	80	19.6331
Ef1α	Newt 1	20	18.3223
	Newt 2	20	18.0895
	Newt 3	20	18.1039
	Newt 1	8	22.1604
	Newt 2	8	19.9983
	Newt 3	8	22.5415
	Newt 1	80	19.995
	Newt 2	80	16.0936
	Newt 3	80	17.9116
mtRNA16s	Newt 1	20	11.0203
	Newt 2	20	10.7469
	Newt 3	20	10.561
	Newt 1	8	12.9509
	Newt 2	8	11.9036
	Newt 3	8	13.0846
	Newt 1	80	12.0631
	Newt 2	80	9.24526
	Newt 3	80	10.2678
Taf6	Newt 1	20	28.1964
	Newt 2	20	28.2596
	Newt 3	20	28.2807
	Newt 1	8	31.0237
	Newt 2	8	29.6375
	Newt 3	8	31.8206
	Newt 1	80	29.4632
	Newt 2	80	26.0139
	Newt 3	80	27.9079

## Sheet: Cq values 1 - Mice
Genes	Samples	Oxygen concentration (%)	Cq values
Dnmt1	Newt 1	20	20.9935
	Newt 2	20	21.15
	Newt 3	20	20.9214
	Newt 1	8	21.1513
	Newt 2	8	21.2378
	Newt 3	8	21.2805
	Newt 1	80	21.069
	Newt 2	80	20.9018
	Newt 3	80	21.19
Dnmt3α	Newt 1	20	21.8423
	Newt 2	20	21.716
	Newt 3	20	21.4225
	Newt 1	8	22.171
	Newt 2	8	22.1596
	Newt 3	8	22.1349
	Newt 1	80	21.7543
	Newt 2	80	21.4763
	Newt 3	80	22.0251
Dnmt3β	Newt 1	20	24.7854
	Newt 2	20	24.8459
	Newt 3	20	24.588
	Newt 1	8	25.0776
	Newt 2	8	24.9986
	Newt 3	8	25.0106
	Newt 1	80	24.6535
	Newt 2	80	24.454
	Newt 3	80	25.2581
Mbd1	Newt 1	20	17.5536
	Newt 2	20	17.9428
	Newt 3	20	17.4316
	Newt 1	8	17.1168
	Newt 2	8	17.4394
	Newt 3	8	17.4238
	Newt 1	80	17.0726
	Newt 2	80	16.6316
	Newt 3	80	17.3839
Mbd2	Newt 1	20	15.673
	Newt 2	20	16.0912
	Newt 3	20	15.3549
	Newt 1	8	15.7678
	Newt 2	8	15.9949
	Newt 3	8	15.5768
	Newt 1	80	15.7015
	Newt 2	80	15.5673
	Newt 3	80	16.4199
Mbd3	Newt 1	20	21.2507
	Newt 2	20	21.2559
	Newt 3	20	21.4153
	Newt 1	8	21.0836
	Newt 2	8	21.3357
	Newt 3	8	21.4227
	Newt 1	80	21.0619
	Newt 2	80	21.0798
	Newt 3	80	21.8029
Mecp2	Newt 1	20	21.2161
	Newt 2	20	21.0099
	Newt 3	20	21.021
	Newt 1	8	20.7562
	Newt 2	8	20.4209
	Newt 3	8	20.3661
	Newt 1	80	21.0208
	Newt 2	80	20.7941
	Newt 3	80	21.9836
Hdac1	Newt 1	20	19.9203
	Newt 2	20	19.8314
	Newt 3	20	19.6933
	Newt 1	8	19.8151
	Newt 2	8	19.9629
	Newt 3	8	19.8441
	Newt 1	80	19.5746
	Newt 2	80	19.4464
	Newt 3	80	20.2195
Hdac2	Newt 1	20	18.0934
	Newt 2	20	17.8695
	Newt 3	20	18.0631
	Newt 1	8	17.877
	Newt 2	8	17.6878
	Newt 3	8	18.0251
	Newt 1	80	17.7618
	Newt 2	80	17.6307
	Newt 3	80	18.2022
Gapdh	Newt 1	20	18.0934
	Newt 2	20	17.8695
	Newt 3	20	18.0631
	Newt 1	8	17.877
	Newt 2	8	17.6878
	Newt 3	8	18.0251
	Newt 1	80	17.7618
	Newt 2	80	17.6307
	Newt 3	80	18.2022

## Sheet: Cq values 2 - Mice
Genes	Samples	Oxygen concentration (%)	Cq values
Hif1α	Newt 1	20	23.5291
	Newt 2	20	23.2672
	Newt 3	20	23.5281
	Newt 1	8	23.2198
	Newt 2	8	23.3691
	Newt 3	8	23.4841
	Newt 1	80	23.3842
	Newt 2	80	23.2402
	Newt 3	80	24.1644
Gapdh	Newt 1	20	22.2678
	Newt 2	20	21.984
	Newt 3	20	22.329
	Newt 1	8	21.8955
	Newt 2	8	22.0637
	Newt 3	8	22.0848
	Newt 1	80	22.1116
	Newt 2	80	21.8517
	Newt 3	80	22.8701
